# Supplementary material for: Genetic Variability and Management in Nero di Parma Swine Breed to Preserve Local Diversity
Source: Animals (Basel). 2020 Mar 24;10(3):538. doi: 10.3390/ani10030538 (PMC7142944; doi:10.3390/ani10030538)
Supplement: Supplementary file 1 [file animals-10-00538-s001.zip]

Archive with 1 entries (1 files):
- animals-736394-SI.tif
